# Supplementary material for: Scalable Processing of Cyclic Olefin Copolymer (COC) Microfluidic Biochips
Source: Micromachines (Basel). 2023 Sep 27;14(10):1837. doi: 10.3390/mi14101837 (PMC10609239; doi:10.3390/mi14101837)
Supplement: Supplementary file 1 [file micromachines-14-01837-s001.zip]

Archive with 1 entries (1 files):
- micromachines-2624407-supplementary.pdf
